# Supplementary material for: Syntheses, Structures, and Corrosion Inhibition of Various Alkali Metal Carboxylate Complexes
Source: Molecules. 2023 Jul 19;28(14):5515. doi: 10.3390/molecules28145515 (PMC10385946; doi:10.3390/molecules28145515)
Supplement: Supplementary file 1 [file molecules-28-05515-s001.zip]

Archive with 1 entries (1 files):
- molecules-2515692-supplementary.pdf
